# Supplementary material for: The RNA export and RNA decay complexes THO and TRAMP prevent transcription-replication conflicts, DNA breaks, and CAG repeat contractions
Source: PLoS Biol. 2022 Dec 27;20(12):e3001940. doi: 10.1371/journal.pbio.3001940 (PMC9829180; doi:10.1371/journal.pbio.3001940)
Supplement: S2 Tables — (XLSX) [file pbio.3001940.s006.xlsx]

## Sheet: Nuclear Foci
S2 Tables. Raw PLA Data
Strain:	wild-type	rnh1Δrnh201Δ	thp2Δ	trf4Δ	wild-type pMET25-RNH1	thp2Δ pMET25-RNH1	trf4Δ pMET25-RNH1	wild-type RPA overexpressed	trf4Δ RPA overexpressed
Mean PLA Foci Count:	1.86333	2.43333	2.96667	4.205	1.61333	1.47333	1.90333	1.4	2.28667
Number of Foci per nucleus:	2	2	4	5	0	2	1	3	3
	6	0	2	7	4	1	6	2	3
	2	4	0	7	3	1	3	1	1
	3	0	5	9	0	0	1	3	0
	2	4	4	5	4	0	0	5	0
	1	2	1	3	4	0	1	4	3
	4	1	2	2	5	1	1	0	1
	3	2	4	3	2	1	0	2	2
	2	2	5	11	3	2	2	1	0
	3	3	0	0	1	1	0	2	3
	1	3	4	5	5	0	1	2	3
	1	0	2	5	0	3	0	3	1
	4	3	0	4	0	1	2	1	3
	2	1	3	14	2	1	0	3	11
	2	4	1	0	1	0	0	2	0
	1	2	6	9	1	1	0	1	0
	3	1	3	8	0	1	2	0	0
	1	2	2	1	3	1	4	2	0
	0	0	2	8	2	2	1	3	2
	2	1	1	5	1	2	3	0	1
	2	2	3	7	3	0	2	3	0
	4	2	1	10	0	0	1	3	0
	2	3	1	10	1	2	2	2	3
	4	3	6	6	1	4	2	9	3
	0	0	1	8	2	0	4	0	0
	3	3	2	4	2	0	1	0	4
	2	4	1	7	1	1	2	4	2
	0	5	2	6	1	0	0	3	0
	2	5	4	10	1	0	1	2	2
	3	1	5	10	1	2	1	1	0
	5	3	1	12	1	0	1	1	1
	1	4	1	7	0	0	3	0	0
	2	2	2	8	0	0	2	2	2
	5	2	1	0	2	0	3	1	1
	4	6	0	5	1	0	0	2	0
	3	3	1	7	0	1	1	1	2
	4	4	2	5	2	0	1	2	0
	1	2	4	6	2	0	4	0	5
	1	0	1	11	2	1	5	2	8
	0	4	4	7	3	2	2	2	4
	3	3	3	9	3	2	1	0	2
	2	2	4	10	2	0	3	0	2
	1	1	1	9	5	2	1	0	1
	3	1	1	6	6	0	2	0	3
	1	1	0	7	5	0	0	4	2
	2	3	2	5	4	0	1	2	4
	5	2	4	5	3	0	4	4	2
	1	6	2	5	3	2	2	5	2
	2	0	1	8	3	2	2	4	1
	4	2	2	9	0	0	1	1	3
	4	3	4	1	4	3	1	3	3
	1	0	0	8	0	2	0	2	5
	1	4	3	4	2	2	1	2	3
	0	1	4	0	1	2	0	2	4
	2	4	1	5	3	0	4	2	0
	2	0	3	9	0	2	0	0	7
	2	2	4	5	1	0	2	1	3
	3	4	2	6	1	1	2	4	2
	2	4	0	3	2	4	0	1	1
	3	7	2	12	2	1	3	4	3
	2	2	0	7	1	0	3	2	5
	1	1	1	10	3	3	1	1	1
	1	1	3	5	1	3	1	1	2
	4	4	3	4	4	0	0	1	5
	5	2	3	5	3	4	1	5	5
	2	3	2	7	3	1	1	0	3
	1	4	6	7	0	3	0	2	3
	1	1	0	7	1	1	3	0	2
	1	5	2	8	4	1	4	0	4
	6	0	6	4	1	2	2	0	6
	2	2	0	7	2	2	0	1	5
	5	5	3	6	2	2	1	1	3
	1	0	2	11	2	3	1	1	5
	2	0	1	1	2	4	0	2	2
	1	4	2	5	3	2	3	1	2
	1	3	4	8	2	2	3	1	2
	2	4	3	6	1	6	3	1	1
	1	2	1	9	1	3	4	2	4
	2	2	3	0	2	5	0	3	2
	2	1	3	8	5	4	4	2	1
	0	9	0	2	1	2	4	1	1
	2	2	1	0	1	2	5	0	3
	2	6	4	3	3	2	2	1	1
	5	5	3	6	0	0	1	3	3
	2	6	0	2	3	6	8	4	5
	0	3	3	0	1	2	0	1	5
	1	2	1	14	4	2	2	1	3
	2	3	0	5	5	1	3	0	4
	4	7	3	6	4	3	0	1	3
	2	7	4	1	2	1	1	1	1
	3	0	1	3	2	0	1	4	4
	3	3	1	5	2	1	0	1	3
	3	4	3	5	0	0	3	1	2
	2	6	0	4	0	1	2	2	5
	4	3	5	9	0	3	1	5	0
	1	6	1	9	0	1	1	3	0
	3	2	5	7	4	1	2	1	0
	1	6	3	6	1	3	0	0	0
	1	2	7	0	2	1	5	0	1
	2	6	3	3	2	5	4	3	1
	0	1	9	1	1	0	1	2	0
	1	0	5	0	0	0	1	0	5
	0	0	9	2	0	0	2	1	3
	2	1	1	0	1	0	0	0	0
	4	1	1	1	1	0	0	2	2
	2	3	4	1	0	0	2	0	2
	2	5	8	5	1	1	2	2	0
	0	4	4	3	0	0	0	2	1
	1	5	5	0	0	0	0	2	9
	0	2	1	2	1	0	1	3	0
	0	3	5	0	2	0	4	1	5
	1	2	6	5	0	4	3	4	3
	1	2	7	6	2	2	1	2	1
	3	5	5	4	1	0	2	1	6
	0	1	0	3	0	1	5	0	5
	2	1	7	3	1	0	0	2	4
	0	4	3	2	0	0	0	0	0
	3	3	5	2	0	0	0	0	5
	5	3	9	7	0	2	2	0	4
	2	0	4	4	0	7	2	2	6
	3	2	7	4	0	0	3	1	1
	0	5	3	3	1	1	1	1	3
	4	0	2	3	1	2	2	2	2
	0	5	6	1	0	5	2	0	1
	0	1	6	2	1	1	3	4	4
	1	5	4	3	0	1	1	2	4
	0	1	0	3	0	0	4	0	2
	3	6	6	6	1	0	1	1	2
	0	6	6	1	0	1	2	0	3
	2	2	9	5	0	1	0	0	3
	0	3	7	3	0	0	1	0	2
	0	2	4	5	1	0	0	2	7
	0	0	2	7	0	1	0	1	7
	0	3	3	0	3	1	0	1	5
	3	5	7	2	1	2	1	0	2
	0	6	3	1	1	2	1	1	0
	0	5	5	4	0	0	0	1	1
	0	1	3	3	4	0	1	1	5
	0	3	10	8	0	1	0	5	3
	5	4	1	10	0	0	5	3	5
	0	4	5	1	0	2	1	4	0
	2	5	5	4	1	0	1	4	5
	3	4	3	4	0	1	3	1	4
	0	3	6	2	1	0	0	1	4
	6	4	8	6	4	0	0	2	3
	0	2	5	3	4	1	3	1	3
	0	4	0	2	2	0	4	1	4
	0	2	6	3	3	0	2	0	4
	4	5	6	5	0	0	0	3	5
	4	1	2	6	0	0	0	3	6
	0	6	7	6	1	0	0	1	6
	0	3	1	5	0	2	0	0	1
	2	3	0	2	2	2	1	0	2
	5	7	4	3	1	2	2	1	0
	7	3	5	7	0	3	3	3	1
	1	4	4	3	0	0	0	1	3
	0	0	3	7	0	1	1	2	5
	0	3	1	6	0	2	3	2	1
	1	2	3	4	1	3	2	0	0
	1	1	0	1	0	1	0	0	3
	5	0	5	4	1	0	2	1	1
	0	3	5	3	4	0	1	1	4
	0	1	1	3	2	2	0	0	5
	0	4	3	3	0	4	1	4	0
	0	6	3	5	1	0	2	1	4
	3	2	3	0	0	0	1	5	0
	1	0	5	4	0	2	0	1	1
	3	0	5	6	0	0	2	0	2
	2	2	2	5	0	0	0	4	0
	0	1	6	0	4	2	0	0	1
	1	2	0	4	2	1	3	0	0
	1	1	3	5	0	2	1	4	1
	1	1	5	0	1	3	1	1	1
	0	3	1	2	2	0	1	3	1
	0	3	0	0	0	2	0	3	1
	0	0	2	3	1	2	3	1	2
	0	1	4	4	0	0	1	2	2
	3	3	4	2	0	1	1	2	1
	6	3	6	5	0	2	0	2	1
	0	2	3	1	0	1	1	0	0
	1	1	5	3	1	0	1	3	0
	5	3	2	2	0	1	1	2	0
	2	5	0	4	0	1	0	0	2
	0	0	5	3	1	0	3	1	1
	6	2	2	5	0	1	1	0	2
	7	3	5	0	0	0	1	1	1
	0	2	2	2	0	0	2	0	5
	1	1	1	7	4	0	3	6	4
	0	1	0	4	0	0	0	4	2
	3	2	0	4	0	0	0	3	0
	3	6	5	4	0	1	0	1	2
	1	4	5	4	1	1	0	1	1
	1	2	1	3	0	0	2	2	4
	3	2	3	5	1	1	0	2	2
	0	5	0	6	0	1	0	3	1
	0	2	4	5	4	0	4	0	3
	6	3	4	7	2	0	4	1	1
	0	6	0	3	4	0	1	1	4
	3	6	2	4	0	0	3	4	4
	5	1	6	5	3	1	0	2	3
	0	1	4	4	1	3	2	1	0
	0	1	1	2	0	1	0	0	0
	0	1	2	6	4	2	0	0	5
	2	0	3	2	4	0	5	0	2
	2	5	1	0	4	0	0	0	1
	1	6	3	3	5	5	1	1	1
	2	1	3	2	1	3	2	5	0
	0	2	4	2	0	3	2	1	2
	3	1	6	7	0	1	3	1	0
	2	0	2	5	2	2	2	2	0
	2	4	0	8	2	0	1	0	2
	0	3	3	6	1	7	1	0	0
	3	1	4	7	2	5	5	1	0
	0	2	5	7	7	1	0	0	0
	1	1	1	6	3	2	2	0	0
	3	1	4	4	3	6	0	1	0
	3	2	3	3	1	2	1	2	0
	0	0	2	4	0	3	8	0	2
	1	0	4	1	4	2	0	1	2
	1	4	1	9	4	1	3	2	3
	0	1	3	3	1	2	6	0	1
	4	0	2	5	0	0	10	0	0
	2	2	5	5	1	3	2	0	3
	1	0	2	0	1	3	0	2	3
	1	1	3	7	3	4	0	0	1
	4	4	0	8	1	1	0	0	2
	1	0	2	3	3	0	3	5	0
	0	3	4	5	3	2	1	1	4
	4	0	3	7	4	4	1	0	2
	0	0	1	8	2	0	0	2	2
	1	3	1	3	3	7	1	1	0
	2	1	4	4	1	6	2	0	1
	1	1	4	4	3	3	1	0	2
	3	6	1	4	2	1	3	2	4
	1	1	3	5	0	0	0	0	1
	0	0	2	6	2	0	1	0	0
	1	1	1	10	2	2	2	1	2
	6	1	0	9	3	1	2	1	3
	2	4	1	3	0	1	5	3	4
	0	2	1	9	4	3	1	0	6
	1	4	0	7	2	2	4	0	3
	2	3	3	4	3	2	1	0	4
	0	4	3	6	3	0	0	1	1
	3	2	1	5	3	3	4	0	2
	1	2	1	5	0	1	2	2	2
	0	1	4	6	1	1	3	1	1
	2	0	1	4	2	3	5	1	1
	2	0	3	5	5	1	1	2	0
	4	3	2	0	0	2	1	2	2
	5	0	2	2	1	1	3	0	2
	0	1	1	4	4	1	2	2	1
	0	1	1	6	2	0	3	1	0
	2	3	4	5	0	4	5	3	0
	0	0	6	5	3	3	5	0	2
	3	6	4	5	3	3	2	2	5
	3	1	3	6	0	0	3	0	1
	0	4	4	3	3	1	6	0	4
	1	0	4	4	3	0	0	0	5
	1	3	6	7	0	0	3	1	5
	3	0	5	5	1	2	2	0	1
	0	3	6	6	0	0	4	0	0
	2	0	2	12	1	2	4	0	5
	3	0	3	5	1	0	2	1	3
	5	2	2	4	1	0	2	0	2
	2	2	6	8	2	3	1	0	0
	0	1	3	8	3	4	4	0	5
	1	0	2	7	4	3	3	1	4
	4	2	3	3	1	2	6	0	5
	0	2	3	4	1	5	3	3	4
	0	1	4	1	3	3	3	0	2
	2	1	3	5	3	3	4	3	5
	5	1	5	4	1	1	4	0	2
	3	1	3	3	6	3	4	0	2
	0	0	4	4	4	6	1	0	1
	2	2	1	8	3	3	2	0	5
	2	5	5	2	2	1	2	0	4
	2	3	2	1	1	2	0	2	0
	1	2	4	1	4	4	3	0	3
	3	5	3	3	1	4	2	2	0
	6	0	2	0	3	1	2	1	7
	1	1	3	2	3	1	2	0	2
	0	3	1	0	5	5	6	0	4
	1	5	2	2	2	3	3	0	0
	6	0	3	1	4	1	8	0	3
	5	1	2	2	2	1	1	2	3
	1	1	3	5	1	1	0	1	1
	0	2	3	6	0	1	2	5	4
	0	1	2	4	2	4	3	0	0
	3	4	1	3	1	1	4	0	7
	0	3	5	4	2	1	2	1	8
	2	4	3	7	1	0	3	0	1
	0	4	2	5	2	0	2	2	0
	4	1	1	6	0	1	2	0	1
	4	0	4	3	1	1	6	0	1
	3	3	2	0	0	3	7	2	0
	1	1	3	7	1	3	3	1	0
	2	2	3	4	1	0	5	1	0
	0	2	0	5	0	1	6	1	1
	5	1	3	3	1	3	6	2	0
	3	2	4	4	3	4	5	0	0
				6
				4
				2
				4
				0
				2
				3
				2
				1
				0
				3
				6
				3
				2
				3
				4
				4
				4
				0
				2
				5
				2
				2
				1
				4
				1
				1
				3
				1
				1
				4
				2
				2
				3
				2
				0
				2
				0
				3
				4
				2
				1
				2
				5
				1
				6
				6
				3
				2
				3
				5
				2
				2
				3
				4
				7
				7
				4
				3
				3
				2
				1
				0
				0
				7
				6
				1
				2
				4
				3
				3
				2
				2
				2
				4
				0
				6
				3
				4
				7
				3
				3
				0
				4
				4
				6
				4
				5
				1
				4
				5
				1
				1
				6
				2
				0
				4
				3
				3
				1

## Sheet: Extranuclear Foci
S2 Tables. Raw PLA Data
Strain:	wild-type	rnh1Δrnh201Δ	thp2Δ	trf4Δ	wild-type pMET25-RNH1	thp2Δ pMET25-RNH1	trf4Δ pMET25-RNH1	wild-type RPA overexpressed	trf4Δ RPA overexpressed	wild-type +Nocodazole	rnh1Δrnh201Δ +Nocodazole	thp2Δ +Nocodazole	trf4Δ +Nocodazole
Mean PLA Foci Count:	0.546667	0.463333	0.613333	1.1675	0.24	0.166667	0.34	0.263333	0.526667	0.07	0.165	0.065	0.07
Number of extranuclear foci per cell:	0	0	0	2	0	0	0	1	0	0	0	0	0
	0	0	0	5	1	0	0	0	0	0	1	0	0
	1	1	0	2	2	0	0	0	0	0	0	0	1
	0	1	1	3	0	0	1	1	0	0	0	0	0
	0	0	1	2	0	1	1	0	0	0	0	0	0
	0	1	3	2	0	0	0	1	1	0	0	0	0
	0	1	1	1	0	0	0	0	0	0	0	0	0
	0	1	0	0	0	0	1	0	0	0	0	0	0
	1	1	1	1	0	1	0	0	0	0	0	0	0
	1	1	2	0	0	0	0	0	0	0	0	0	0
	0	0	0	2	0	0	0	1	1	1	0	0	0
	0	0	0	0	0	0	0	0	0	1	0	1	1
	1	0	0	0	0	0	0	0	0	0	0	0	0
	0	0	1	3	0	1	0	0	4	0	0	0	0
	0	0	0	0	0	0	0	0	1	0	0	1	0
	0	1	0	0	0	0	0	0	0	0	1	0	0
	0	0	2	3	0	0	0	0	0	0	0	0	0
	0	0	0	0	0	0	1	0	0	0	0	0	0
	0	1	0	2	0	0	0	0	3	0	0	0	0
	0	1	0	1	0	0	1	0	1	0	0	0	0
	0	0	0	3	0	0	0	0	0	0	0	0	0
	1	0	0	8	0	0	0	1	0	0	0	0	0
	0	0	0	3	0	0	0	0	0	0	0	0	0
	0	2	0	1	0	0	2	0	0	0	0	0	1
	0	0	1	1	0	0	1	0	0	1	0	0	0
	1	0	0	0	0	0	0	0	0	1	0	0	0
	0	0	0	3	1	0	1	1	0	1	0	0	0
	0	0	0	2	0	0	0	1	0	0	1	0	0
	0	1	0	2	0	0	0	1	0	0	0	0	0
	0	1	0	5	0	1	0	0	0	0	0	0	0
	0	0	1	3	0	0	1	0	0	0	0	0	0
	0	1	0	4	0	0	2	0	0	0	0	0	0
	1	0	0	4	0	0	0	0	0	0	0	0	0
	0	0	0	0	1	0	1	0	1	0	1	0	0
	0	0	1	0	0	0	1	0	0	0	0	0	1
	0	0	0	1	0	0	1	0	0	0	0	1	0
	3	0	2	3	0	0	0	2	0	0	1	0	0
	1	0	1	3	0	0	0	0	0	0	1	0	0
	1	0	1	3	0	0	2	2	4	0	0	0	0
	0	0	0	0	0	0	0	0	0	0	1	2	0
	0	1	0	4	0	0	0	0	0	0	1	0	0
	0	0	0	2	0	0	0	0	3	0	1	0	0
	0	0	0	1	0	0	2	0	0	0	0	0	0
	0	1	0	0	0	0	0	1	3	0	2	0	1
	0	0	0	0	1	0	0	3	1	0	0	0	0
	0	0	1	1	0	0	0	0	1	0	2	0	0
	1	0	1	0	0	0	0	0	0	0	0	0	0
	1	2	0	3	0	0	0	2	0	0	1	0	0
	0	1	0	5	2	0	0	0	0	0	0	1	0
	0	0	0	2	0	0	0	2	0	0	0	0	1
	0	0	0	0	0	0	0	0	1	0	0	0	0
	0	0	0	2	0	0	1	0	0	0	1	0	0
	1	0	1	1	0	1	0	2	0	1	1	0	0
	0	0	3	0	0	0	0	0	3	0	0	0	0
	0	0	1	2	0	0	0	1	0	0	0	0	0
	0	0	0	4	0	1	0	0	8	0	0	0	0
	1	0	0	3	0	0	0	0	0	0	0	0	0
	0	0	0	1	0	1	0	0	0	0	0	0	0
	0	0	0	2	0	0	0	0	0	0	2	0	0
	0	0	0	3	0	1	0	0	1	0	0	0	0
	0	0	3	2	0	1	0	1	0	0	0	0	0
	0	0	0	4	0	0	0	0	0	0	0	0	0
	0	0	0	2	0	0	2	0	2	1	0	0	0
	0	0	0	1	0	0	0	1	2	0	0	0	0
	0	0	1	4	0	3	2	1	3	0	0	0	0
	1	0	0	1	1	0	0	0	1	0	2	0	0
	0	0	1	1	0	0	1	0	1	0	0	0	0
	0	0	0	1	0	0	3	0	0	0	0	0	0
	0	0	2	2	1	0	0	0	1	0	0	0	0
	1	0	0	3	0	0	0	0	2	0	0	0	0
	0	0	0	0	0	0	0	0	0	0	0	0	1
	2	1	1	1	0	0	0	0	1	0	0	0	0
	0	0	1	6	0	0	0	0	0	0	0	0	0
	1	0	0	0	0	1	0	0	4	0	0	0	0
	0	0	0	0	0	0	1	1	0	0	0	0	0
	0	0	0	2	0	0	0	1	0	0	0	0	0
	0	0	1	3	0	0	0	0	0	0	0	0	0
	0	0	0	2	0	1	0	0	0	0	0	0	0
	0	1	2	0	1	0	0	1	0	0	0	0	1
	0	0	0	1	0	0	0	0	0	0	0	0	0
	0	0	0	2	0	0	0	0	1	0	0	0	0
	0	0	0	2	0	0	0	0	0	0	0	0	0
	0	1	0	2	0	0	0	0	2	0	0	0	0
	0	0	0	0	0	0	0	1	1	0	0	0	0
	0	4	0	0	0	1	1	1	2	0	0	0	0
	0	1	1	0	1	0	0	0	2	0	0	0	0
	1	0	1	11	1	0	0	0	0	0	1	0	0
	0	1	0	5	0	0	0	0	0	0	0	0	0
	0	1	1	0	0	0	0	1	3	0	0	0	0
	0	2	0	0	0	0	0	0	0	1	0	0	0
	0	0	0	1	0	0	0	0	1	0	0	0	0
	1	0	0	6	0	0	0	0	1	0	0	0	0
	0	1	0	7	0	0	0	0	1	0	0	0	0
	0	0	0	1	0	4	0	0	1	0	0	0	0
	0	0	2	2	0	1	0	0	0	0	0	0	0
	0	2	1	7	0	0	0	0	0	0	1	0	0
	0	0	1	0	0	0	0	1	0	0	0	0	0
	0	0	2	1	0	2	0	0	0	0	0	1	0
	1	1	1	0	0	0	1	0	1	1	0	0	0
	1	1	0	1	0	0	0	0	0	0	0	0	1
	0	0	1	0	0	0	0	1	0	0	0	0	0
	0	0	2	0	0	0	1	0	0	0	0	1	0
	0	0	2	0	0	0	0	0	0	0	0	0	2
	0	0	0	0	0	0	0	0	0	1	0	1	0
	5	0	0	0	0	0	0	1	0	0	0	0	0
	1	0	2	0	0	0	0	0	0	0	1	0	1
	0	0	0	1	1	0	0	0	0	0	0	0	0
	0	0	0	0	0	0	0	0	1	0	0	0	0
	0	0	1	0	0	0	0	1	3	0	1	0	0
	0	0	0	0	0	0	0	0	0	0	0	0	0
	0	0	0	0	0	0	0	0	1	0	0	1	0
	0	0	2	0	0	0	1	0	0	0	0	0	0
	1	0	3	1	0	0	0	0	0	0	0	0	0
	1	1	0	1	0	0	0	0	0	0	0	0	0
	0	0	0	1	0	0	0	0	0	0	0	0	0
	0	0	0	0	0	0	0	1	1	0	0	0	0
	0	1	1	2	0	0	0	0	0	1	0	0	0
	0	0	0	0	0	0	0	0	1	0	0	0	0
	3	0	2	0	0	1	0	0	0	0	0	0	0
	0	0	1	1	0	0	0	0	0	0	0	0	0
	1	0	1	0	0	0	0	0	0	0	0	1	0
	0	0	1	0	0	0	0	0	1	0	0	0	0
	1	0	1	0	0	0	0	0	0	0	0	0	0
	0	1	1	0	0	1	0	0	2	0	1	0	0
	0	0	0	0	0	0	0	0	1	1	0	0	0
	2	0	2	2	0	0	0	0	3	0	0	0	0
	2	0	0	0	0	0	1	0	0	0	0	0	0
	1	2	0	2	0	0	1	0	1	0	1	0	0
	1	1	0	0	0	0	0	0	2	0	0	0	0
	1	0	1	1	0	0	0	0	3	0	1	0	0
	0	0	0	0	0	0	0	1	1	0	0	0	0
	0	0	2	0	0	0	0	0	0	0	0	0	0
	0	2	0	0	2	0	0	0	0	0	0	0	0
	0	0	0	0	0	0	0	0	0	0	0	0	0
	1	0	3	1	0	0	0	0	0	1	0	0	0
	0	0	0	0	0	0	0	0	4	0	0	0	0
	0	0	2	0	0	0	0	0	0	0	0	0	0
	0	1	0	1	0	0	0	0	0	0	0	0	0
	0	0	0	4	0	0	0	1	1	0	0	0	0
	0	1	0	0	0	0	0	0	0	0	1	0	0
	0	1	2	1	0	0	1	1	3	0	0	0	0
	0	2	1	0	0	0	0	0	0	0	0	0	0
	1	1	0	1	0	0	1	0	0	0	0	0	0
	0	1	1	0	0	0	0	0	1	0	0	0	0
	3	0	2	2	1	0	1	0	0	0	0	0	0
	0	0	0	0	0	0	0	1	0	0	0	0	0
	0	0	2	0	0	0	1	0	0	0	1	0	0
	0	0	2	1	0	0	0	0	0	0	0	0	0
	1	2	0	1	0	0	0	1	1	0	0	0	0
	1	0	0	0	0	0	0	1	1	0	0	0	0
	0	0	1	0	0	0	0	0	1	0	0	0	0
	0	1	0	1	0	0	0	0	0	0	0	0	0
	0	0	0	0	1	0	0	0	0	0	0	0	0
	1	0	2	0	1	0	1	0	0	0	0	0	0
	2	2	6	2	0	0	1	0	0	0	0	0	0
	2	0	1	1	0	0	0	1	0	0	0	0	0
	0	0	0	1	1	0	0	1	0	0	0	0	0
	0	0	0	4	0	0	0	0	0	0	0	0	0
	0	0	0	0	0	0	0	0	0	0	0	0	0
	0	0	0	1	0	0	0	1	1	0	0	0	0
	2	0	1	2	0	0	0	0	0	0	0	0	0
	0	0	2	0	0	0	0	0	0	0	1	0	0
	2	0	0	0	0	1	0	0	2	0	0	0	0
	0	0	1	1	0	1	0	1	0	0	0	0	0
	0	0	0	1	0	0	0	0	0	0	0	0	0
	0	0	3	0	0	0	0	2	0	0	0	0	0
	0	0	1	1	0	0	0	1	0	0	0	0	0
	0	0	1	2	0	1	1	0	2	0	1	0	0
	0	0	1	0	0	0	0	0	0	0	0	0	0
	0	1	0	0	0	0	1	0	0	0	2	0	0
	0	1	0	0	0	0	0	1	0	0	0	0	0
	1	1	1	0	0	0	0	0	0	0	0	0	0
	0	1	3	0	0	0	4	1	0	0	0	0	0
	0	0	1	0	0	0	0	2	0	0	0	0	0
	1	1	1	0	0	0	0	0	0	0	0	0	0
	0	0	0	0	0	0	0	0	0	0	0	0	0
	0	0	0	2	0	0	0	1	0	0	0	1	0
	2	0	2	0	0	0	0	0	0	0	0	0	0
	1	0	0	1	0	0	0	0	1	0	0	0	0
	0	0	1	0	0	1	0	1	1	0	0	0	0
	3	1	0	1	0	1	0	0	0	0	0	1	0
	5	0	2	0	0	0	0	1	2	0	0	0	0
	0	0	0	0	0	0	0	0	0	1	0	0	0
	0	1	1	0	0	0	0	1	0	0	0	0	0
	1	0	2	0	0	0	1	0	1	0	0	0	0
	5	0	0	0	0	0	0	1	2	0	0	0	0
	0	1	0	0	0	0	0	0	0	0	0	0	0
	0	0	0	0	0	0	0	0	0	0	0	0	0
	0	0	1	1	1	0	0	0	0	0	0	0	0
	2	1	0	1	0	0	0	1	0	0	0	0	1
	2	1	1	2	0	0	0	1	0	0	0	0	0
	0	2	1	1	1	0	0	1	0	0	0	0	0
	0	0	0	3	0	0	0	1	2	0	0	0	0
	0	1	1	1	0	0	0	0	1	0	0	0	0
	0	1	0	0	0	0	0	1	1	0	0	0	1
	0	0	1	0	1	0	0	0	0	0	0	0	0
	1	3	1	0	0	0	0	0	1	0	0	0	0
	0	1	0	0	1	0	1	0	0	0	0	0	0
	1	3	1	0	0	0	0	1	0	0	0	0	0
	3	0	6	2	0	0	0	0	1	0	0	0	0
	0	1	1	2	0	0	0	0	0
	0	0	0	0	0	0	0	0	0
	0	0	0	0	0	0	0	0	0
	2	0	0	0	0	0	0	0	0
	0	2	0	0	0	0	1	0	0
	0	3	1	0	1	1	1	0	0
	1	2	0	1	0	0	0	0	0
	0	0	1	1	4	0	1	1	0
	0	0	0	1	0	1	0	2	0
	5	0	0	0	0	0	0	0	0
	0	1	0	0	0	0	0	0	0
	0	1	0	1	0	1	0	0	0
	1	0	0	2	0	2	0	0	0
	0	0	0	2	0	0	0	0	0
	0	0	0	0	2	0	0	0	0
	0	1	0	2	0	0	0	0	0
	2	2	0	0	0	0	0	0	0
	0	0	0	0	0	0	3	0	0
	0	0	0	0	0	0	0	0	0
	0	0	0	0	0	0	0	0	0
	0	0	0	1	1	0	0	0	0
	2	0	1	1	0	0	2	0	2
	0	0	4	1	0	0	0	0	0
	1	0	0	0	2	0	0	1	1
	1	0	0	4	0	1	0	0	0
	2	3	0	1	2	1	0	0	0
	2	0	0	0	0	0	1	0	0
	0	2	0	0	3	0	0	0	0
	2	0	0	2	1	0	0	0	2
	0	0	1	0	0	0	0	0	0
	0	0	0	2	2	1	0	0	0
	2	0	0	1	0	2	1	0	0
	1	0	1	0	0	1	2	0	0
	0	2	0	2	0	0	0	0	1
	0	0	0	1	0	0	0	0	1
	0	0	0	1	1	0	0	0	1
	2	0	0	1	0	0	0	0	0
	0	1	0	2	1	1	0	2	0
	0	1	0	0	0	0	3	0	0
	0	0	0	4	0	0	0	0	0
	1	0	0	2	0	0	1	0	0
	1	0	0	0	1	0	0	0	0
	0	0	1	1	0	0	0	1	1
	0	2	0	4	1	0	1	0	0
	0	2	1	0	0	0	1	0	0
	0	0	1	0	1	0	0	0	1
	1	1	0	0	0	0	3	0	0
	1	0	1	1	0	0	0	0	0
	2	0	0	2	0	0	0	0	1
	0	0	0	2	0	0	0	1	0
	0	0	1	0	0	0	0	1	0
	0	0	0	1	2	1	0	1	0
	1	0	1	1	0	0	1	1	0
	0	0	1	3	0	0	0	0	0
	0	1	0	0	0	0	2	0	0
	0	3	0	1	0	0	0	0	1
	0	4	0	0	1	0	2	0	2
	2	2	1	2	2	0	0	0	0
	1	0	2	0	0	0	0	0	2
	2	0	1	1	1	0	1	1	0
	1	3	0	2	0	2	0	0	0
	1	0	1	1	0	0	1	1	0
	2	0	2	2	0	0	1	0	2
	3	1	2	0	0	0	0	0	0
	3	0	3	1	0	0	0	0	2
	0	0	1	1	0	1	2	0	1
	0	0	0	2	0	1	0	0	2
	3	0	0	2	1	0	1	0	2
	0	0	0	0	0	1	1	0	0
	1	0	0	0	0	0	0	0	0
	0	3	1	0	1	0	0	1	0
	2	0	1	1	0	0	1	0	1
	0	0	1	1	1	0	1	0	1
	0	0	2	3	1	0	0	0	0
	0	2	0	3	0	0	0	0	0
	2	2	1	0	2	1	0	0	2
	0	2	1	1	0	0	0	0	0
	0	0	0	2	1	0	1	0	0
	2	1	1	0	0	0	0	0	2
	3	0	0	0	2	0	0	0	0
	1	1	1	0	0	0	1	0	1
	0	1	1	0	1	0	2	0	0
	0	0	1	0	4	0	0	0	0
	0	0	0	0	2	0	2	0	1
	2	1	0	0	1	0	0	0	2
	0	0	0	0	0	0	0	0	0
	0	1	0	2	0	0	0	0	0
	1	1	2	0	0	1	0	0	0
	0	1	0	1	0	0	2	0	0
	0	1	1	0	0	0	0	0	0
	0	1	1	5	0	0	0	0	0
	0	0	0	1	0	0	2	0	0
	3	0	0	3	0	0	0	0	0
	1	0	1	1	0	0	4	0	0
	0	0	0	1	1	0	0	0	0
	0	0	0	0	1	0	0	0	0
	2	0	1	0	0	0	1	0	0
	0	1	0	1	0	0	0	0	0
	3	0	0	1	0	1	1	0	1
	1	1	1	0	0	0	2	0	1
				5
				0
				2
				1
				0
				1
				2
				1
				1
				2
				1
				1
				2
				0
				0
				1
				3
				2
				0
				0
				1
				1
				0
				2
				2
				0
				1
				2
				1
				0
				1
				0
				1
				0
				3
				2
				1
				0
				1
				3
				1
				0
				1
				2
				2
				1
				1
				3
				0
				0
				2
				1
				0
				2
				2
				2
				4
				0
				3
				1
				3
				1
				0
				1
				1
				3
				1
				1
				0
				2
				1
				2
				0
				2
				0
				1
				1
				2
				1
				1
				2
				0
				0
				0
				0
				0
				1
				2
				2
				1
				3
				0
				1
				1
				1
				0
				1
				4
				0
				0

## Sheet: Nocodazole
S2 Tables. Raw PLA Data
Strain:	wild-type +Nocodazole	rnh1Δrnh201Δ +Nocodazole	thp2Δ +Nocodazole	trf4Δ +Nocodazole
Mean PLA Foci Count:	0.165	0.38	0.17	0.225
Number of Foci per nucleus:	1	0	0	0
	0	2	1	0
	0	1	0	0
	0	0	0	0
	0	0	2	0
	0	0	0	0
	1	0	0	0
	0	0	0	0
	0	1	0	0
	0	0	0	0
	0	2	0	0
	0	0	1	0
	0	0	0	0
	1	0	0	0
	0	1	0	1
	0	0	0	0
	0	0	0	0
	0	0	0	1
	0	2	0	0
	0	0	0	0
	0	0	2	2
	0	0	0	0
	0	1	0	0
	0	0	1	0
	0	0	0	0
	0	0	0	0
	1	0	0	1
	0	0	0	0
	0	0	0	1
	1	0	0	0
	0	0	1	0
	0	0	0	2
	0	1	0	0
	0	1	0	0
	0	1	0	0
	0	0	0	0
	0	0	0	0
	0	2	0	0
	0	1	0	0
	1	1	1	0
	0	1	0	2
	1	0	0	0
	0	0	0	0
	0	1	0	1
	0	0	0	0
	0	0	0	0
	1	0	0	0
	0	0	0	0
	3	0	1	0
	0	0	0	0
	0	0	0	1
	0	0	0	0
	0	0	0	0
	0	0	0	0
	0	0	1	0
	0	0	0	0
	1	0	0	0
	0	0	0	0
	0	2	0	0
	1	0	0	0
	2	0	0	0
	0	0	0	0
	0	0	0	0
	0	0	1	0
	0	0	0	0
	0	2	0	0
	0	0	0	0
	0	0	1	0
	0	1	0	1
	0	0	0	0
	0	1	0	0
	0	1	0	0
	0	0	1	0
	1	0	0	0
	1	2	0	1
	0	0	0	0
	0	0	0	0
	1	0	0	0
	0	0	0	0
	0	0	0	0
	0	0	0	1
	0	1	0	0
	0	1	0	0
	1	0	0	0
	0	0	0	0
	0	0	0	0
	1	0	1	0
	0	0	0	0
	0	0	0	0
	0	3	0	0
	0	0	0	0
	0	0	0	0
	0	0	0	0
	1	0	1	0
	0	2	0	0
	0	0	0	0
	0	0	0	0
	0	0	1	0
	0	0	0	1
	0	1	1	0
	0	0	0	0
	1	0	1	0
	0	4	0	0
	0	1	0	0
	0	0	1	0
	0	0	0	1
	0	0	0	0
	0	1	0	0
	0	1	1	0
	0	0	0	1
	1	0	0	0
	0	0	0	0
	0	0	0	0
	0	0	0	0
	0	0	0	1
	0	0	1	0
	1	1	0	1
	0	1	0	0
	0	0	0	0
	0	1	0	0
	1	0	0	1
	0	0	0	2
	0	1	0	0
	0	0	0	1
	0	1	0	0
	0	0	0	0
	0	3	0	1
	0	0	0	0
	0	0	0	1
	0	1	0	1
	2	0	0	0
	0	0	0	0
	1	0	0	0
	0	1	0	0
	0	0	0	2
	0	0	0	0
	0	1	0	1
	0	1	0	0
	0	0	0	0
	0	0	0	1
	0	0	0	1
	0	1	1	0
	0	1	0	0
	0	1	0	4
	0	0	0	0
	0	0	0	0
	0	0	0	0
	0	0	0	0
	0	1	0	0
	0	2	0	0
	0	0	0	0
	0	0	1	0
	0	0	0	0
	0	0	0	0
	0	1	0	0
	0	0	0	0
	0	0	0	0
	0	2	1	0
	0	0	0	0
	1	0	0	0
	0	0	0	0
	0	4	1	0
	0	0	0	0
	0	2	0	0
	0	0	0	0
	0	0	0	0
	0	0	0	2
	0	0	0	0
	0	1	1	2
	0	0	0	0
	0	0	0	0
	0	0	0	0
	0	0	0	0
	0	0	0	0
	0	0	0	0
	0	0	0	0
	0	0	0	1
	0	0	0	0
	0	0	0	0
	0	1	0	0
	0	0	1	0
	0	0	0	0
	2	0	0	0
	0	0	0	0
	0	0	0	0
	0	0	1	0
	0	0	0	0
	2	0	0	2
	0	0	0	0
	0	0	0	0
	0	1	0	0
	0	0	0	1
	0	0	1	0
	0	0	0	0
	0	0	0	0
	0	1	0	0
	0	1	0	0
	0	0	3	1
	0	1	1	0
	0	0	0	0

## Sheet: Single Antibody
S2 Tables. Raw PLA Data
Strain:	wild-type PCNA only	wild-type RNAPII only	rnh1Δrnh201Δ PCNA only	rnh1Δrnh201Δ RNAPII only	thp2Δ PCNA only	thp2Δ RNAPII only	trf4Δ PCNA only	trf4Δ RNAPII only	wild-type pMET25-RNH1 PCNA only	wild-type pMET25-RNH1 RNAPII only	thp2Δ pMET25-RNH1 PCNA only	thp2Δ pMET25-RNH1 RNAPII only	trf4Δ pMET25-RNH1 PCNA only	trf4Δ pMET25-RNH1 RNAPII only	wild-type RPA overexpressed PCNA only	wild-type RPA overexpressed RNAPII only	trf4Δ RPA overexpressed PCNA only	trf4Δ RPA overexpressed RNAPII only
Mean PLA Foci Count:	0.02	0.0666667	0	0.0266667	0.146667	0.166667	0.07	0.0466667	0.01	0.0166667	0.00333333	0.00333333	0.01	0.0266667	0.02	0.00333333	0.0266667	0.01
Number of Foci per nucleus:	0	0	0	0	0	0	0	0	0	0	0	0	0	0	0	0	0	0
	0	0	0	0	0	0	0	0	0	0	0	0	0	0	0	0	0	0
	0	0	0	0	0	0	1	0	0	0	0	0	0	0	0	0	0	0
	0	0	0	0	0	0	0	0	0	0	0	0	0	0	0	0	0	0
	0	0	0	0	0	0	0	1	0	0	0	0	0	0	0	0	0	0
	0	0	0	0	0	0	0	1	0	0	0	0	0	0	0	0	0	0
	0	0	0	0	0	0	1	0	0	0	0	0	0	1	0	0	0	0
	0	0	0	0	0	0	1	0	0	0	0	0	0	0	0	0	0	0
	0	0	0	0	0	0	0	0	0	0	0	0	0	0	0	0	0	0
	0	0	0	0	0	0	0	0	0	0	0	0	0	0	0	0	0	0
	0	0	0	0	0	0	0	0	0	0	0	0	0	0	0	0	0	0
	0	0	0	0	0	0	0	0	0	0	0	0	0	0	0	0	0	0
	0	0	0	0	0	0	2	0	0	0	0	0	0	0	0	0	0	0
	0	0	0	0	0	0	0	0	0	0	0	0	0	0	0	0	0	0
	0	0	0	0	0	0	0	0	0	0	0	0	0	0	0	0	0	0
	0	0	0	0	0	0	0	0	0	0	0	0	0	0	0	0	0	0
	0	0	0	0	0	0	0	0	0	0	0	1	0	0	0	0	0	0
	0	0	0	0	0	0	0	0	0	0	0	0	0	0	0	0	0	0
	0	0	0	0	0	0	0	0	0	0	0	0	0	0	0	0	0	0
	0	0	0	0	0	0	0	0	0	0	0	0	0	0	0	0	0	0
	0	0	0	0	0	0	1	0	0	0	0	0	0	0	0	0	0	0
	0	0	0	0	0	0	1	0	0	0	0	0	0	0	0	0	0	0
	0	0	0	1	0	0	1	0	0	0	0	0	0	0	0	0	0	0
	0	0	0	0	0	0	0	0	0	0	0	0	0	0	0	0	0	0
	0	0	0	0	0	0	0	0	0	0	0	0	0	0	0	0	0	0
	0	0	0	0	0	0	0	0	0	0	0	0	0	0	0	0	0	0
	0	0	0	0	0	0	0	0	0	0	0	0	0	0	0	0	0	0
	0	0	0	0	0	0	0	0	0	0	0	0	0	0	0	0	0	0
	0	0	0	0	0	0	2	0	0	0	0	0	0	0	0	0	0	0
	0	0	0	0	0	0	0	0	0	0	0	0	0	0	0	0	0	0
	0	0	0	0	0	0	0	0	0	0	0	0	0	0	2	0	0	0
	0	0	0	0	0	0	1	0	0	0	0	0	0	0	0	0	0	0
	0	0	0	0	0	0	0	0	0	0	0	0	0	0	0	0	0	0
	0	0	0	0	0	0	0	0	0	0	0	0	0	0	0	0	0	0
	0	0	0	0	0	0	0	0	0	0	0	0	0	0	0	0	0	0
	0	0	0	0	0	0	0	0	0	0	0	0	0	0	0	0	0	0
	0	0	0	0	0	0	0	0	0	0	0	0	0	0	0	0	0	1
	0	0	0	0	0	0	0	0	0	0	0	0	0	0	0	0	0	0
	0	0	0	0	0	0	0	0	0	0	0	0	0	0	0	0	0	0
	0	0	0	0	0	0	0	0	0	0	0	0	0	0	0	0	0	0
	0	0	0	0	0	0	0	0	0	0	0	0	0	0	0	0	0	0
	0	0	0	0	0	0	0	0	0	0	0	0	0	0	0	0	0	0
	0	0	0	0	0	1	0	0	0	0	0	0	0	0	0	0	0	0
	0	0	0	0	0	0	0	0	0	0	0	0	0	0	0	0	0	0
	0	0	0	0	0	0	0	0	0	0	0	0	0	0	0	0	0	0
	0	0	0	0	0	0	0	0	0	0	0	0	0	0	0	0	0	0
	0	0	0	0	0	0	0	0	1	0	0	0	0	0	0	0	0	0
	0	0	0	0	0	2	0	0	0	0	0	0	0	0	0	0	0	0
	0	0	0	0	0	0	0	0	0	0	0	0	0	0	0	0	0	0
	0	0	0	0	0	0	0	0	0	0	0	0	0	0	0	0	0	1
	0	0	0	0	0	0	0	0	0	0	0	0	0	0	0	0	0	0
	0	0	0	0	0	0	0	0	0	0	0	0	0	0	0	0	0	0
	0	0	0	0	0	1	0	2	0	0	0	0	0	0	0	0	0	0
	0	0	0	0	0	1	0	1	0	0	0	0	0	0	0	0	0	0
	0	0	0	0	0	0	0	1	0	0	0	0	0	0	1	0	0	0
	0	0	0	0	0	0	0	0	0	0	0	0	0	0	0	0	0	0
	0	0	0	0	0	0	0	0	0	0	0	0	0	0	0	0	0	0
	0	0	0	1	0	0	0	0	0	0	0	0	0	0	0	0	0	0
	0	0	0	0	0	0	0	0	0	0	0	0	0	0	0	0	0	0
	0	0	0	0	0	0	0	0	0	0	0	0	0	0	0	0	0	0
	0	0	0	1	0	1	0	0	0	0	0	0	0	0	0	0	0	0
	0	0	0	0	0	0	0	0	0	0	0	0	0	0	0	0	0	0
	0	0	0	0	0	0	0	0	0	0	0	0	0	0	0	0	0	0
	0	0	0	0	0	0	0	0	0	0	0	0	0	0	0	0	0	0
	0	1	0	0	0	0	0	0	0	0	0	0	0	0	0	0	0	0
	0	0	0	0	0	0	0	0	0	0	0	0	0	0	0	0	0	0
	0	0	0	0	0	0	0	0	0	1	0	0	0	0	0	0	0	0
	0	0	0	0	0	0	0	0	0	0	0	0	0	0	0	0	0	0
	0	0	0	0	0	0	0	0	0	0	0	0	0	0	0	0	0	0
	0	0	0	1	0	0	0	0	0	0	0	0	0	0	0	0	0	0
	0	0	0	0	0	1	0	0	0	0	0	0	0	0	0	0	0	0
	0	0	0	0	0	0	0	0	0	0	0	0	0	0	0	0	0	0
	0	0	0	0	0	0	0	0	0	0	0	0	0	0	0	0	0	0
	0	0	0	0	0	0	0	0	0	0	0	0	0	0	0	0	0	0
	0	0	0	0	0	0	0	0	0	0	0	0	0	0	0	0	0	0
	0	0	0	0	0	1	0	0	0	0	0	0	0	0	0	0	0	0
	0	0	0	0	0	0	0	0	0	0	0	0	0	0	0	0	0	0
	0	1	0	0	0	0	0	0	0	0	0	0	0	0	0	0	0	0
	0	0	0	0	0	0	0	0	0	0	0	0	0	0	0	0	0	0
	0	0	0	0	0	0	0	1	0	0	0	0	0	0	0	0	0	0
	0	0	0	0	0	1	0	0	0	0	0	0	0	0	0	0	0	0
	0	0	0	0	0	0	0	0	0	0	0	0	0	0	0	0	1	0
	0	0	0	0	0	0	0	1	0	0	0	0	0	0	0	0	0	1
	0	0	0	0	0	0	0	0	0	0	0	0	0	0	0	0	0	0
	0	0	0	0	0	0	0	0	0	1	0	0	0	0	0	0	0	0
	0	0	0	0	0	0	0	0	0	0	0	0	0	0	0	0	0	0
	0	0	0	0	0	0	0	0	0	0	0	0	0	0	0	0	0	0
	0	0	0	0	0	0	0	0	0	0	0	0	0	0	0	0	0	0
	0	0	0	0	0	2	0	0	0	0	0	0	0	0	0	0	0	0
	0	0	0	0	0	2	0	0	0	0	0	0	0	0	0	0	0	0
	0	0	0	0	0	0	0	0	0	0	0	0	0	0	0	0	0	0
	0	0	0	0	0	0	0	0	0	0	0	0	0	0	0	0	0	0
	0	0	0	0	0	0	0	0	0	0	0	0	0	0	0	0	0	0
	0	0	0	0	0	0	1	0	0	0	0	0	0	0	0	0	1	0
	0	0	0	0	0	0	1	0	0	0	0	0	0	0	0	0	0	0
	0	0	0	0	0	0	3	0	0	1	0	0	0	0	0	0	0	0
	0	0	0	0	0	0	0	0	0	0	0	0	0	0	0	0	0	0
	0	0	0	0	0	0	0	0	0	0	0	0	0	0	0	0	0	0
	0	0	0	0	0	0	0	0	0	1	0	0	0	0	0	0	0	0
	0	0	0	0	0	0	0	0	0	0	0	0	0	0	0	0	0	0
	0	0	0	0	1	0	1	0	0	0	0	0	0	0	0	0	0	0
	0	0	0	0	1	0	0	0	0	0	0	0	0	0	0	0	0	0
	0	0	0	0	2	0	0	0	0	0	0	0	0	0	0	0	0	0
	0	0	0	0	2	0	0	0	0	0	0	0	0	1	0	0	0	0
	0	0	0	0	2	1	0	0	0	0	0	0	0	0	0	0	0	0
	0	0	0	0	3	0	0	0	0	0	0	0	0	0	0	0	0	0
	0	0	0	0	2	0	0	0	0	0	0	0	0	0	0	0	0	0
	0	0	0	1	2	0	0	0	0	0	0	0	0	0	0	0	0	0
	0	0	0	0	1	0	0	1	0	0	0	0	0	0	0	0	0	0
	0	1	0	0	1	0	0	0	0	0	0	0	0	0	0	0	0	0
	0	0	0	0	1	1	0	0	0	0	0	0	0	0	0	0	1	0
	0	0	0	0	1	0	0	0	0	0	0	0	0	0	0	0	0	0
	0	0	0	1	3	0	0	0	0	0	0	0	0	0	0	0	0	0
	0	0	0	0	0	0	0	0	0	0	0	0	0	0	0	0	0	0
	0	0	0	0	0	0	0	0	0	0	0	0	0	0	0	0	0	0
	1	0	0	0	0	0	0	0	0	0	0	0	0	1	0	0	1	0
	0	0	0	0	0	0	0	0	0	0	0	0	0	0	0	0	0	0
	0	0	0	0	0	0	0	0	0	0	0	0	0	0	0	0	0	0
	0	2	0	0	0	0	1	0	0	0	0	0	0	0	0	0	0	0
	0	0	0	1	0	0	0	0	0	0	0	0	0	0	0	0	0	0
	0	0	0	1	0	2	0	0	0	0	0	0	0	0	0	0	0	0
	0	0	0	0	0	1	0	0	0	0	0	0	0	0	0	0	0	0
	0	0	0	0	0	0	0	0	0	0	0	0	0	0	0	0	0	0
	0	0	0	0	0	0	0	0	0	0	0	0	0	0	0	0	0	0
	0	0	0	0	0	0	0	0	0	0	0	0	0	0	0	0	0	0
	0	0	0	0	0	0	0	0	0	0	0	0	0	0	0	0	0	0
	0	0	0	0	0	1	0	0	0	0	0	0	0	0	0	0	0	0
	0	0	0	0	0	0	0	0	0	0	0	0	0	0	0	0	0	0
	0	0	0	0	0	0	0	0	0	0	0	0	0	0	0	0	0	0
	0	0	0	0	0	0	0	1	0	0	0	0	0	0	0	0	0	0
	0	0	0	0	0	0	0	0	0	0	0	0	0	0	0	0	0	0
	0	0	0	0	0	0	0	0	0	0	0	0	0	0	0	0	0	0
	0	0	0	0	0	0	0	0	0	0	0	0	0	0	0	0	0	0
	0	0	0	0	0	0	0	0	0	0	0	0	0	0	0	0	0	0
	0	0	0	0	0	0	0	0	0	0	0	0	0	0	0	0	0	0
	0	0	0	0	0	0	0	0	0	0	0	0	0	0	0	0	0	0
	0	0	0	0	0	0	0	0	0	0	0	0	0	0	0	0	0	0
	0	0	0	0	0	0	0	0	0	0	0	0	0	0	0	0	0	0
	0	0	0	0	0	0	0	0	0	0	0	0	0	0	0	0	0	0
	0	0	0	0	0	1	0	0	0	0	0	0	0	0	0	0	0	0
	0	0	0	0	0	1	0	0	0	0	0	0	0	0	0	0	0	0
	0	0	0	0	0	1	0	1	0	0	0	0	0	0	0	0	0	0
	0	0	0	0	0	0	0	0	0	0	0	0	0	0	0	0	0	0
	0	0	0	0	0	0	0	0	0	0	0	0	0	0	0	0	0	0
	0	0	0	0	0	0	0	0	0	0	0	0	0	0	0	0	0	0
	0	0	0	0	0	0	0	0	0	0	0	0	0	0	0	0	0	0
	0	0	0	0	0	1	0	1	0	0	0	0	0	0	0	0	0	0
	0	0	0	0	0	1	0	0	0	0	0	0	0	0	0	0	0	0
	0	0	0	0	0	1	0	0	0	0	0	0	0	0	0	0	0	0
	0	0	0	0	0	0	0	0	0	0	0	0	0	0	0	0	0	0
	0	0	0	0	0	0	0	0	0	0	0	0	0	0	0	0	0	0
	0	0	0	0	0	0	0	0	0	0	0	0	0	0	0	0	1	0
	0	0	0	0	0	0	0	0	0	0	0	0	0	0	0	0	0	0
	0	0	0	0	0	0	0	0	0	0	0	0	0	1	0	0	0	0
	0	0	0	0	0	0	0	0	0	0	0	0	0	0	0	0	0	0
	1	0	0	0	1	2	0	0	0	0	0	0	0	0	0	0	0	0
	0	0	0	0	1	1	0	0	0	0	0	0	0	0	0	0	0	0
	0	0	0	0	1	1	0	0	0	0	0	0	0	0	0	0	0	0
	0	0	0	0	2	0	1	0	0	0	0	0	0	0	0	0	0	0
	0	0	0	0	1	0	0	0	0	0	0	0	0	0	0	0	0	0
	0	0	0	0	1	0	0	0	0	0	0	0	0	0	0	0	0	0
	0	0	0	0	1	0	0	0	0	0	0	0	0	0	0	0	0	0
	0	0	0	0	2	1	0	0	0	0	0	0	0	0	0	0	0	0
	0	0	0	0	2	1	0	0	0	0	0	0	0	0	0	0	0	0
	0	0	0	0	0	2	0	0	0	0	0	0	0	0	0	0	0	0
	0	0	0	0	0	0	0	0	0	0	0	0	0	0	0	0	0	0
	0	0	0	0	0	0	0	0	0	0	0	0	0	0	0	0	0	0
	0	0	0	0	0	0	0	0	0	0	0	0	0	0	0	0	0	0
	0	0	0	0	0	1	0	0	0	0	0	0	0	0	0	0	0	0
	0	0	0	0	0	2	0	0	0	0	0	0	0	0	0	0	0	0
	0	0	0	0	0	1	0	0	0	0	0	0	0	0	0	0	0	0
	0	0	0	0	0	0	0	0	0	0	0	0	0	0	0	0	0	0
	0	0	0	0	0	0	0	0	0	0	0	0	0	0	0	0	1	0
	0	0	0	0	0	0	0	0	0	0	0	0	0	0	0	0	0	0
	0	0	0	0	0	0	0	0	0	0	0	0	0	0	0	0	0	0
	0	0	0	0	0	0	0	0	0	0	0	0	0	0	0	0	0	0
	0	0	0	0	0	0	0	0	0	0	0	0	0	0	0	0	0	0
	0	0	0	0	0	0	0	0	0	0	0	0	0	0	0	0	0	0
	0	0	0	0	0	0	0	0	0	0	0	0	0	0	1	0	0	0
	0	0	0	0	1	0	0	0	0	0	0	0	0	0	0	0	0	0
	0	0	0	0	2	0	0	0	0	0	0	0	0	0	0	0	1	0
	0	0	0	0	1	0	0	0	0	0	0	0	0	0	0	0	1	0
	0	0	0	0	1	1	0	0	0	0	0	0	0	0	0	0	0	0
	0	0	0	0	1	1	0	0	0	0	0	0	0	0	0	0	0	0
	0	1	0	0	1	1	0	0	0	0	0	0	0	0	0	0	0	0
	0	0	0	0	3	1	0	0	0	0	0	0	0	0	0	0	0	0
	0	0	0	0	0	1	1	0	0	0	0	0	0	0	0	0	0	0
	0	0	0	0	0	1	0	0	0	0	0	0	0	0	0	0	0	0
	0	0	0	0	0	2	0	0	0	0	0	0	0	0	0	0	0	0
	0	0	0	0	0	0	0	0	0	0	0	0	0	0	0	1	0	0
	0	0	0	0	0	0	0	0	0	0	0	0	0	0	0	0	0	0
	0	0	0	0	0	0	0	0	0	0	0	0	1	0	0	0	0	0
	0	1	0	0	0	0	0	0	0	0	0	0	0	0	0	0	0	0
	0	0	0	0	0	0	0	0	0	0	0	0	0	0	0	0	0	0
	0	0	0	0	0	0	0	0	0	0	0	0	0	0	0	0	0	0
	0	0	0	0	0	0	0	0	0	0	0	0	0	0	0	0	0	0
	0	0	0	0	0	0	0	0	0	0	0	0	0	0	0	0	0	0
	0	0	0	0	0	0	0	0	0	0	0	0	0	0	0	0	0	0
	0	0	0	0	0	0	0	0	0	0	0	0	0	0	0	0	0	0
	0	0	0	0	0	0	0	0	0	0	0	0	0	0	0	0	0	0
	0	0	0	0	0	0	0	0	0	0	0	0	0	0	0	0	0	0
	0	1	0	0	0	0	0	0	0	0	0	0	0	0	0	0	0	0
	0	0	0	0	0	0	0	0	0	0	0	0	0	0	0	0	0	0
	0	0	0	0	0	0	0	0	0	0	0	0	0	0	0	0	0	0
	0	0	0	0	0	1	0	0	0	0	0	0	0	0	0	0	0	0
	0	0	0	0	0	0	0	0	0	0	0	0	0	0	0	0	0	0
	0	0	0	0	0	0	0	0	0	0	0	0	0	0	0	0	0	0
	1	1	0	0	0	0	0	0	0	0	0	0	0	0	0	0	0	0
	0	1	0	0	0	1	0	0	0	0	0	0	0	0	0	0	0	0
	0	0	0	0	0	0	0	0	0	0	0	0	0	0	0	0	0	0
	0	0	0	0	0	0	0	0	0	0	0	0	0	0	0	0	0	0
	0	0	0	0	0	0	0	0	0	0	0	0	0	0	0	0	0	0
	0	0	0	0	0	0	0	0	0	0	0	0	0	0	0	0	0	0
	0	0	0	0	0	0	0	0	0	0	0	0	0	0	0	0	0	0
	0	0	0	0	0	0	0	0	0	0	0	0	0	0	0	0	0	0
	0	1	0	0	0	0	0	0	0	0	0	0	0	0	0	0	0	0
	1	0	0	0	0	0	0	0	0	0	0	0	0	0	0	0	0	0
	0	0	0	0	0	0	0	0	1	0	1	0	1	0	0	0	0	0
	0	1	0	0	0	0	0	0	0	0	0	0	0	0	0	0	0	0
	0	0	0	0	0	0	0	0	0	0	0	0	0	1	0	0	0	0
	0	0	0	0	0	0	0	0	0	0	0	0	0	0	0	0	0	0
	0	0	0	0	0	0	0	0	0	0	0	0	0	0	0	0	0	0
	0	0	0	0	0	0	0	0	0	0	0	0	0	0	0	0	0	0
	0	0	0	0	0	0	0	0	0	0	0	0	0	0	0	0	0	0
	0	0	0	0	0	0	0	0	0	0	0	0	0	0	0	0	0	0
	0	0	0	0	0	0	0	0	0	0	0	0	0	0	1	0	0	0
	0	0	0	0	0	0	0	0	0	0	0	0	0	0	0	0	0	0
	0	0	0	0	0	0	0	0	0	0	0	0	0	0	0	0	0	0
	0	0	0	0	0	0	0	0	0	0	0	0	0	0	0	0	0	0
	0	0	0	0	0	0	0	0	0	0	0	0	0	0	0	0	0	0
	0	0	0	0	0	0	0	0	0	0	0	0	0	0	0	0	0	0
	0	0	0	0	0	0	0	0	0	0	0	0	0	1	0	0	0	0
	0	0	0	0	0	0	0	0	0	0	0	0	0	0	0	0	0	0
	0	0	0	0	0	0	0	0	0	0	0	0	0	0	0	0	0	0
	0	0	0	0	0	0	0	0	0	1	0	0	0	0	0	0	0	0
	0	1	0	0	0	0	0	0	0	0	0	0	0	0	0	0	0	0
	0	0	0	0	0	0	0	0	0	0	0	0	0	0	0	0	0	0
	0	0	0	0	0	0	0	0	0	0	0	0	0	0	0	0	0	0
	0	0	0	0	0	0	0	0	0	0	0	0	0	0	0	0	0	0
	0	0	0	0	0	0	0	0	0	0	0	0	0	0	0	0	0	0
	0	1	0	0	0	0	0	0	0	0	0	0	0	0	0	0	0	0
	0	0	0	0	0	0	0	0	0	0	0	0	0	0	0	0	0	0
	0	1	0	0	0	0	0	0	0	0	0	0	0	0	0	0	0	0
	0	0	0	0	0	0	0	0	0	0	0	0	0	0	0	0	0	0
	0	0	0	0	0	0	0	0	0	0	0	0	0	1	0	0	0	0
	0	0	0	0	0	0	0	0	0	0	0	0	0	0	0	0	0	0
	0	0	0	0	0	0	0	0	0	0	0	0	0	0	0	0	0	0
	0	0	0	0	0	0	0	0	0	0	0	0	0	0	0	0	0	0
	0	0	0	0	0	0	0	0	0	0	0	0	0	0	0	0	0	0
	0	0	0	0	0	0	0	0	0	0	0	0	0	0	0	0	0	0
	0	0	0	0	0	0	0	0	0	0	0	0	0	0	0	0	0	0
	0	0	0	0	0	0	0	0	0	0	0	0	0	0	0	0	0	0
	0	0	0	0	0	0	0	0	0	0	0	0	0	0	0	0	0	0
	0	0	0	0	0	0	0	0	0	0	0	0	0	0	0	0	0	0
	0	0	0	0	0	0	0	0	0	0	0	0	0	0	0	0	0	0
	0	0	0	0	0	0	0	0	0	0	0	0	0	0	0	0	0	0
	0	0	0	0	0	0	0	0	0	0	0	0	0	0	0	0	0	0
	0	0	0	0	0	0	0	0	0	0	0	0	0	0	0	0	0	0
	0	0	0	0	0	0	0	0	0	0	0	0	0	0	0	0	0	0
	0	0	0	0	0	0	0	0	0	0	0	0	0	0	0	0	0	0
	0	0	0	0	0	0	0	0	0	0	0	0	0	0	0	0	0	0
	0	0	0	0	0	0	0	0	0	0	0	0	0	0	0	0	0	0
	0	2	0	0	0	0	0	0	0	0	0	0	0	1	0	0	0	0
	0	0	0	0	0	1	0	0	0	0	0	0	0	0	0	0	0	0
	0	0	0	0	0	0	0	0	0	0	0	0	0	0	0	0	0	0
	0	0	0	0	0	0	0	1	0	0	0	0	0	0	0	0	0	0
	0	1	0	0	0	0	0	0	0	0	0	0	0	0	0	0	0	0
	0	0	0	0	0	0	0	0	0	0	0	0	0	0	0	0	0	0
	0	0	0	0	0	0	0	0	0	0	0	0	0	0	0	0	0	0
	0	0	0	0	0	0	0	0	0	0	0	0	0	0	0	0	0	0
	0	0	0	0	0	0	0	0	0	0	0	0	0	0	0	0	0	0
	0	0	0	0	0	0	0	0	0	0	0	0	0	0	0	0	0	0
	0	0	0	0	0	0	0	0	0	0	0	0	0	0	0	0	0	0
	0	0	0	0	0	1	0	0	0	0	0	0	0	0	0	0	0	0
	0	0	0	0	0	0	0	0	0	0	0	0	0	0	0	0	0	0
	0	0	0	0	0	0	0	0	0	0	0	0	0	0	0	0	0	0
	0	0	0	0	0	0	0	0	0	0	0	0	0	0	0	0	0	0
	0	2	0	0	0	0	0	0	0	0	0	0	0	0	0	0	0	0
	0	0	0	0	0	0	0	0	0	0	0	0	0	0	0	0	0	0
	1	0	0	0	0	0	0	0	0	0	0	0	0	0	0	0	0	0
	0	0	0	0	0	0	0	0	0	0	0	0	0	0	0	0	0	0
	0	0	0	0	0	0	0	0	0	0	0	0	0	0	0	0	0	0
	0	0	0	0	0	0	0	1	1	0	0	0	0	0	0	0	0	0
	0	0	0	0	0	0	0	0	0	0	0	0	0	0	0	0	0	0
	0	0	0	0	0	0	0	0	0	0	0	0	0	0	0	0	0	0
	0	0	0	0	0	0	0	0	0	0	0	0	0	0	0	0	0	0
	0	0	0	0	0	0	0	0	0	0	0	0	1	0	0	0	0	0
	0	0	0	0	0	1	0	0	0	0	0	0	0	0	0	0	0	0
	0	0	0	0	0	0	0	0	0	0	0	0	0	0	0	0	0	0
	0	0	0	0	0	0	0	0	0	0	0	0	0	0	1	0	0	0
	0	0	0	0	0	0	0	0	0	0	0	0	0	0	0	0	0	0
	0	0	0	0	0	0	0	0	0	0	0	0	0	0	0	0	0	0
	0	0	0	0	0	0	0	0	0	0	0	0	0	0	0	0	0	0
	0	0	0	0	0	0	0	0	0	0	0	0	0	0	0	0	0	0
	0	0	0	0	0	0	1	0	0	0	0	0	0	0	0	0	0	0
	0	0	0	0	0	0	0	0	0	0	0	0	0	0	0	0	0	0
	1	0	0	0	0	0	0	0	0	0	0	0	0	0	0	0	0	0
	0	0	0	0	0	0	0	0	0	0	0	0	0	0	0	0	0	0
	0	0	0	0	0	0	0	0	0	0	0	0	0	0	0	0	0	0
	0	0	0	0	0	0	0	0	0	0	0	0	0	0	0	0	0	0
